# Supplementary material for: Spreading Depolarization as a Therapeutic Target in Severe Ischemic Stroke: Physiological and Pharmacological Strategies
Source: J Pers Med. 2022 Sep 1;12(9):1447. doi: 10.3390/jpm12091447 (PMC9502975; doi:10.3390/jpm12091447)
Supplement: Supplementary file 1 [file jpm-12-01447-s001.zip]

Archive with 1 entries (1 files):
- jpm-1788224-supplementary.pdf
